# Supplementary material for: Effects of Nitrogen Emissions on Fish Species Richness across the World’s Freshwater Ecoregions
Source: Environ Sci Technol. 2023 May 22;57(22):8347–54. doi: 10.1021/acs.est.2c09333 (PMC10249400; doi:10.1021/acs.est.2c09333)
Supplement: Supplementary file 2 — es2c09333_si_002.zip [file es2c09333_si_002.zip]

Archive with 367 entries (367 files):
- SSD_Ecoregion/Aceh.tif
- SSD_Ecoregion/Aegean Drainages.tif
- SSD_Ecoregion/Alaska & Canada Pacific Coastal.tif
- SSD_Ecoregion/Alaskan Coastal.tif
- SSD_Ecoregion/Albertine Highlands.tif
- SSD_Ecoregion/Amatolo - Winterberg Highlands.tif
- SSD_Ecoregion/Amazonas Estuary & Coastal Drainages.tif
- SSD_Ecoregion/Amazonas Guiana Shield.tif
- SSD_Ecoregion/Amazonas High Andes.tif
- SSD_Ecoregion/Amazonas Lowlands.tif
- SSD_Ecoregion/Ameca - Manantlan.tif
- SSD_Ecoregion/Anadyr.tif
- SSD_Ecoregion/Andaman Islands.tif
- SSD_Ecoregion/Apalachicola.tif
- SSD_Ecoregion/Appalachian Piedmont.tif
- SSD_Ecoregion/Arabian Interior.tif
- SSD_Ecoregion/Arafura - Carpentaria.tif
- SSD_Ecoregion/Aral Sea Drainages.tif
- SSD_Ecoregion/Argun.tif
- SSD_Ecoregion/Ashanti.tif
- SSD_Ecoregion/Atacama.tif
- SSD_Ecoregion/Bahama Archipelago.tif
- SSD_Ecoregion/Balkash - Alakul.tif
- SSD_Ecoregion/Baluchistan.tif
- SSD_Ecoregion/Bangweulu - Mweru.tif
- SSD_Ecoregion/Barents Sea Drainages.tif
- SSD_Ecoregion/Bass Strait Drainages.tif
- SSD_Ecoregion/Bight Drainages.tif
- SSD_Ecoregion/Bismarck Archipelago.tif
- SSD_Ecoregion/Bonaerensean Drainages.tif
- SSD_Ecoregion/Bonneville.tif
- SSD_Ecoregion/Borneo Highlands.tif
- SSD_Ecoregion/Canadian Arctic Archipelago.tif
- SSD_Ecoregion/Canadian Atlantic Islands.tif
- SSD_Ecoregion/Cantabric Coast - Languedoc.tif
- SSD_Ecoregion/Cape Fold.tif
- SSD_Ecoregion/Caspian Highlands.tif
- SSD_Ecoregion/Caspian Marine.tif
- SSD_Ecoregion/Central & Eastern Java.tif
- SSD_Ecoregion/Central & Western Europe.tif
- SSD_Ecoregion/Central Anatolia.tif
- SSD_Ecoregion/Central Andean Pacific Slopes.tif
- SSD_Ecoregion/Central Arctic Coastal.tif
- SSD_Ecoregion/Central Prairie.tif
- SSD_Ecoregion/Chaco.tif
- SSD_Ecoregion/Chao Phraya.tif
- SSD_Ecoregion/Chesapeake Bay.tif
- SSD_Ecoregion/Chiapas - Fonseca.tif
- SSD_Ecoregion/Chin Hills - Arakan Coast.tif
- SSD_Ecoregion/Chiriqui.tif
- SSD_Ecoregion/Chuya.tif
- SSD_Ecoregion/Coastal East Africa.tif
- SSD_Ecoregion/Coastal Fujian - Zeijang.tif
- SSD_Ecoregion/Coastal Levant.tif
- SSD_Ecoregion/Colorado.tif
- SSD_Ecoregion/Columbia Glaciated.tif
- SSD_Ecoregion/Columbia Unglaciated.tif
- SSD_Ecoregion/Cuanza.tif
- SSD_Ecoregion/Cuba - Cayman Islands.tif
- SSD_Ecoregion/Cumberland.tif
- SSD_Ecoregion/Cuvette Centrale.tif
- SSD_Ecoregion/Cuyan - Desaguadero.tif
- SSD_Ecoregion/Dalmatia.tif
- SSD_Ecoregion/Death Valley.tif
- SSD_Ecoregion/Dnieper - South Bug.tif
- SSD_Ecoregion/Dniester - Lower Danube.tif
- SSD_Ecoregion/Dry Sahel.tif
- SSD_Ecoregion/Dzungaria.tif
- SSD_Ecoregion/East Texas Gulf.tif
- SSD_Ecoregion/Eastern Borneo.tif
- SSD_Ecoregion/Eastern Coastal Australia.tif
- SSD_Ecoregion/Eastern Gulf of Thailand Drainages.tif
- SSD_Ecoregion/Eastern Hudson Bay - Ungava.tif
- SSD_Ecoregion/Eastern Iberia.tif
- SSD_Ecoregion/Eastern Taiwan.tif
- SSD_Ecoregion/Eastern Yellow Sea Drainages.tif
- SSD_Ecoregion/Eastern Zimbabwe Highlands.tif
- SSD_Ecoregion/Eburneo.tif
- SSD_Ecoregion/English - Winnipeg Lakes.tif
- SSD_Ecoregion/Esfahan.tif
- SSD_Ecoregion/Essequibo.tif
- SSD_Ecoregion/Estero Real - Tempisque.tif
- SSD_Ecoregion/Ethiopian Highlands.tif
- SSD_Ecoregion/Etosha.tif
- SSD_Ecoregion/Fiji.tif
- SSD_Ecoregion/Florida Peninsula.tif
- SSD_Ecoregion/Fluminense.tif
- SSD_Ecoregion/Fouta - Djalon.tif
- SSD_Ecoregion/Galapagos Islands.tif
- SSD_Ecoregion/Ganges Delta & Plain.tif
- SSD_Ecoregion/Ganges Himalayan Foothills.tif
- SSD_Ecoregion/Gila.tif
- SSD_Ecoregion/Grijalva - Usumacinta.tif
- SSD_Ecoregion/Guapore - Itenez.tif
- SSD_Ecoregion/Guianas.tif
- SSD_Ecoregion/Gulf of St.Lawrence Coastal Drainages.tif
- SSD_Ecoregion/Gulf of Venice Drainages.tif
- SSD_Ecoregion/Guzman - Samalayuca.tif
- SSD_Ecoregion/Hainan.tif
- SSD_Ecoregion/Hamgyong - Sanmaek.tif
- SSD_Ecoregion/Hawaiian Islands.tif
- SSD_Ecoregion/Helmand - Sistan.tif
- SSD_Ecoregion/Hispaniola.tif
- SSD_Ecoregion/Honshu - Shikoku - Kyushu.tif
- SSD_Ecoregion/Horn of Africa.tif
- SSD_Ecoregion/Iguassu.tif
- SSD_Ecoregion/Indian Ocean Slope of Sumatra & Java.tif
- SSD_Ecoregion/Indus Himalayan Foothills.tif
- SSD_Ecoregion/Inner Mongolia Endorheic Basins.tif
- SSD_Ecoregion/Ionian Drainages.tif
- SSD_Ecoregion/Isthmus Caribbean.tif
- SSD_Ecoregion/Italian Peninsula & Islands.tif
- SSD_Ecoregion/Jamaica.tif
- SSD_Ecoregion/Jordan River.tif
- SSD_Ecoregion/Kafue.tif
- SSD_Ecoregion/Kalahari.tif
- SSD_Ecoregion/Kamchatka & Northern Kurils.tif
- SSD_Ecoregion/Kapuas.tif
- SSD_Ecoregion/Karoo.tif
- SSD_Ecoregion/Karstveld Sink Holes.tif
- SSD_Ecoregion/Kasai.tif
- SSD_Ecoregion/Kavir & Lut Deserts.tif
- SSD_Ecoregion/Khorat Plateau (Mekong).tif
- SSD_Ecoregion/Kimberley.tif
- SSD_Ecoregion/Kratie - Stung Treng (Mekong).tif
- SSD_Ecoregion/Kura - South Caspian Drainages.tif
- SSD_Ecoregion/Laguna dos Patos.tif
- SSD_Ecoregion/Lahontan.tif
- SSD_Ecoregion/Lake Baikal.tif
- SSD_Ecoregion/Lake Chad.tif
- SSD_Ecoregion/Lake Eyre Basin.tif
- SSD_Ecoregion/Lake Malawi.tif
- SSD_Ecoregion/Lake Onega - Lake Ladoga.tif
- SSD_Ecoregion/Lake Rukwa.tif
- SSD_Ecoregion/Lake Tana.tif
- SSD_Ecoregion/Lake Tanganyika.tif
- SSD_Ecoregion/Lake Turkana.tif
- SSD_Ecoregion/Lake Victoria Basin.tif
- SSD_Ecoregion/Laurentian Great Lakes.tif
- SSD_Ecoregion/Lena.tif
- SSD_Ecoregion/Lerma - Chapala.tif
- SSD_Ecoregion/Lesser Sunda Islands.tif
- SSD_Ecoregion/Llanos El Salado.tif
- SSD_Ecoregion/Lower & Middle Indus.tif
- SSD_Ecoregion/Lower & Middle Salween.tif
- SSD_Ecoregion/Lower Amur.tif
- SSD_Ecoregion/Lower Congo.tif
- SSD_Ecoregion/Lower Huang He.tif
- SSD_Ecoregion/Lower Lancang (Mekong).tif
- SSD_Ecoregion/Lower Mackenzie.tif
- SSD_Ecoregion/Lower Mississippi.tif
- SSD_Ecoregion/Lower Niger - Benue.tif
- SSD_Ecoregion/Lower Nile.tif
- SSD_Ecoregion/Lower Parana.tif
- SSD_Ecoregion/Lower Rio Grande - Bravo.tif
- SSD_Ecoregion/Lower Tigris & Euphrates.tif
- SSD_Ecoregion/Lower Uruguay.tif
- SSD_Ecoregion/Lower Yangtze.tif
- SSD_Ecoregion/Lower Zambezi.tif
- SSD_Ecoregion/Madagascar Eastern Highlands.tif
- SSD_Ecoregion/Madagascar Eastern Lowlands.tif
- SSD_Ecoregion/Madeira Brazilian Shield.tif
- SSD_Ecoregion/Mae Khlong.tif
- SSD_Ecoregion/Magdalena - Sinu.tif
- SSD_Ecoregion/Mai Ndombe.tif
- SSD_Ecoregion/Malagarasi - Moyowosi.tif
- SSD_Ecoregion/Malay Peninsula Eastern Slope.tif
- SSD_Ecoregion/Malukku.tif
- SSD_Ecoregion/Mamore - Madre de Dios Piedmont.tif
- SSD_Ecoregion/Mar Chiquita - Salinas Grandes.tif
- SSD_Ecoregion/Maracaibo.tif
- SSD_Ecoregion/Mascarenes.tif
- SSD_Ecoregion/Mayran - Viesca.tif
- SSD_Ecoregion/Mediterranean Northwest Africa.tif
- SSD_Ecoregion/Mekong Delta.tif
- SSD_Ecoregion/Middle Brahmaputra.tif
- SSD_Ecoregion/Middle Missouri.tif
- SSD_Ecoregion/Middle Saskatchewan.tif
- SSD_Ecoregion/Middle Yangtze.tif
- SSD_Ecoregion/Middle Zambezi - Luangwa.tif
- SSD_Ecoregion/Mindanao.tif
- SSD_Ecoregion/Mobile Bay.tif
- SSD_Ecoregion/Mosquitia.tif
- SSD_Ecoregion/Murray - Darling.tif
- SSD_Ecoregion/Namak.tif
- SSD_Ecoregion/Namib.tif
- SSD_Ecoregion/Narmada-Tapti.tif
- SSD_Ecoregion/New Caledonia.tif
- SSD_Ecoregion/New Guinea Central Mountains.tif
- SSD_Ecoregion/New Guinea North Coast.tif
- SSD_Ecoregion/New Zealand.tif
- SSD_Ecoregion/Niger Delta.tif
- SSD_Ecoregion/Nile Delta.tif
- SSD_Ecoregion/North Andean Pacific Slopes - Rio Atrato.tif
- SSD_Ecoregion/Northeast US & Southeast Canada Atlantic Drainages.tif
- SSD_Ecoregion/Northeastern Borneo.tif
- SSD_Ecoregion/Northeastern Caatinga & Coastal Drainages.tif
- SSD_Ecoregion/Northeastern Mata Atlantica.tif
- SSD_Ecoregion/Northern Anatolia.tif
- SSD_Ecoregion/Northern Annam.tif
- SSD_Ecoregion/Northern Baltic Drainages.tif
- SSD_Ecoregion/Northern British Isles.tif
- SSD_Ecoregion/Northern Central Sumatra - Western Malaysia.tif
- SSD_Ecoregion/Northern Deccan Plateau.tif
- SSD_Ecoregion/Northern Eastern Rift.tif
- SSD_Ecoregion/Northern Gulf of Guinea Drainages - Bioko.tif
- SSD_Ecoregion/Northern Hormuz Drainages.tif
- SSD_Ecoregion/Northern Philippine Islands.tif
- SSD_Ecoregion/Northern Upper Guinea.tif
- SSD_Ecoregion/Northwestern Borneo.tif
- SSD_Ecoregion/Northwestern Madagascar.tif
- SSD_Ecoregion/Norwegian Sea Drainages.tif
- SSD_Ecoregion/Ob.tif
- SSD_Ecoregion/Ogooue - Nyanga - Kouilou - Niari.tif
- SSD_Ecoregion/Okavango.tif
- SSD_Ecoregion/Okhotsk Coast.tif
- SSD_Ecoregion/Oman Mountains.tif
- SSD_Ecoregion/Oregon & Northern California Coastal.tif
- SSD_Ecoregion/Oregon Lakes.tif
- SSD_Ecoregion/Orinoco Delta & Coastal Drainages.tif
- SSD_Ecoregion/Orinoco Guiana Shield.tif
- SSD_Ecoregion/Orinoco High Andes.tif
- SSD_Ecoregion/Orinoco Llanos.tif
- SSD_Ecoregion/Orinoco Piedmont.tif
- SSD_Ecoregion/Orontes.tif
- SSD_Ecoregion/Orumiyeh.tif
- SSD_Ecoregion/Ouachita Highlands.tif
- SSD_Ecoregion/Ozark Highlands.tif
- SSD_Ecoregion/Palawan - Busuanga - Mindoro.tif
- SSD_Ecoregion/Paleo.tif
- SSD_Ecoregion/Pangani.tif
- SSD_Ecoregion/Panuco.tif
- SSD_Ecoregion/Papaloapan.tif
- SSD_Ecoregion/Papuan Peninsula.tif
- SSD_Ecoregion/Paraguay.tif
- SSD_Ecoregion/Paraiba do Sul.tif
- SSD_Ecoregion/Parnaiba.tif
- SSD_Ecoregion/Patagonia.tif
- SSD_Ecoregion/Pecos.tif
- SSD_Ecoregion/Pilbara.tif
- SSD_Ecoregion/Puerto Rico - Virgin Islands.tif
- SSD_Ecoregion/Qaidan.tif
- SSD_Ecoregion/Quintana Roo - Motagua.tif
- SSD_Ecoregion/Ribeira de Iguape.tif
- SSD_Ecoregion/Rio Balsas.tif
- SSD_Ecoregion/Rio Negro.tif
- SSD_Ecoregion/Rio Salado.tif
- SSD_Ecoregion/Rio San Juan (Mexico).tif
- SSD_Ecoregion/Rio Santiago.tif
- SSD_Ecoregion/Rio Tuira.tif
- SSD_Ecoregion/S. Francisco.tif
- SSD_Ecoregion/Sabine - Galveston.tif
- SSD_Ecoregion/Sacramento - San Joaquin.tif
- SSD_Ecoregion/Sahara.tif
- SSD_Ecoregion/Sakhalin, Hokkaido, & Sikhote - Alin Coast.tif
- SSD_Ecoregion/Samoas.tif
- SSD_Ecoregion/San Juan (Nicaragua-Costa Rica).tif
- SSD_Ecoregion/Sangha.tif
- SSD_Ecoregion/Santa Maria.tif
- SSD_Ecoregion/Scotia - Fundy.tif
- SSD_Ecoregion/Senegal - Gambia.tif
- SSD_Ecoregion/Shebelle - Juba.tif
- SSD_Ecoregion/Shilka (Amur).tif
- SSD_Ecoregion/Sierra Madre del Sur.tif
- SSD_Ecoregion/Sinaloa.tif
- SSD_Ecoregion/Sitang - Irawaddy.tif
- SSD_Ecoregion/Solomon Islands.tif
- SSD_Ecoregion/Song Hong.tif
- SSD_Ecoregion/Sonora.tif
- SSD_Ecoregion/South America Caribbean Drainages - Trinidad.tif
- SSD_Ecoregion/South Andean Pacific Slopes.tif
- SSD_Ecoregion/Southeast Adriatic Drainages.tif
- SSD_Ecoregion/Southeastern Borneo.tif
- SSD_Ecoregion/Southeastern Ghats.tif
- SSD_Ecoregion/Southeastern Korean Peninsula.tif
- SSD_Ecoregion/Southeastern Mata Atlantica.tif
- SSD_Ecoregion/Southern Anatolia.tif
- SSD_Ecoregion/Southern Annam.tif
- SSD_Ecoregion/Southern Baltic Lowlands.tif
- SSD_Ecoregion/Southern California Coastal - Baja California.tif
- SSD_Ecoregion/Southern Central Sumatra.tif
- SSD_Ecoregion/Southern Deccan Plateau.tif
- SSD_Ecoregion/Southern Eastern Rift.tif
- SSD_Ecoregion/Southern Gulf of Guinea Drainages.tif
- SSD_Ecoregion/Southern Hudson Bay.tif
- SSD_Ecoregion/Southern Iberia.tif
- SSD_Ecoregion/Southern Kalahari.tif
- SSD_Ecoregion/Southern Madagascar.tif
- SSD_Ecoregion/Southern Sumatra - Western Java.tif
- SSD_Ecoregion/Southern Tasmania.tif
- SSD_Ecoregion/Southern Temperate Highveld.tif
- SSD_Ecoregion/Southern Upper Guinea.tif
- SSD_Ecoregion/Southwest New Guinea - Trans-Fly Lowland.tif
- SSD_Ecoregion/Southwestern Arabian Coast.tif
- SSD_Ecoregion/Southwestern Australia.tif
- SSD_Ecoregion/Sri Lanka Dry Zone.tif
- SSD_Ecoregion/Sri Lanka Wet Zone.tif
- SSD_Ecoregion/St.Lawrence.tif
- SSD_Ecoregion/Sudanic Congo - Oubangi.tif
- SSD_Ecoregion/Sulawesi.tif
[truncated: 67 more entries]
