# Supplementary material for: Effects of Nitrogen Emissions on Fish Species Richness across the World’s Freshwater Ecoregions
Source: Environ Sci Technol. 2023 May 22;57(22):8347–54. doi: 10.1021/acs.est.2c09333 (PMC10249400; doi:10.1021/acs.est.2c09333)
Supplement: Supplementary file 4 — es2c09333_si_004.xlsx [file es2c09333_si_004.xlsx]

## Sheet: Sheet1
Zhou, J., Mogollón, J., Bodegom, P.M.V., Barbarossa, V., Beusen, A., Scherer, L. (2023)Effects of nitrogen emissions on fish species richness across the world’s freshwater ecoregions. Environmental Science & Technology.
This table is an overview of regression coefficients, criteria, area, etc. for freshwater ecoregions and realm-major habitat types described in section 3.1 in the manuscript.
FEOW ID	Ecoregion	Realm-Major Habitat Type	Area (km2)	Pseudo-R2	NRMSE	a	b	SSD source	Comment
101	Alaskan Coastal	Nearctic-Polar freshwaters	990700	0.971359	0.122967	-0.148706	0.229688	Ecoregion	-
102	Upper Yukon	Nearctic-Polar freshwaters	572690	0.970554	0.11873	-0.291145	0.291249	Ecoregion	-
103	Alaska & Canada Pacific Coastal	Nearctic-Temperate coastal rivers	927261	0.981549	0.0819555	-0.182866	0.239451	Ecoregion	-
104	Upper Mackenzie	Nearctic-Temperate floodplain rivers and wetlands	630669	0.981412	0.0957048	-0.327804	0.221601	Ecoregion	-
105	Lower Mackenzie	Nearctic-Polar freshwaters	1.08904e+06	0.968707	0.140981	-0.312155	0.169249	Ecoregion	-
106	Central Arctic Coastal	Nearctic-Polar freshwaters	580810	0.962902	0.158962	-0.349112	0.210123	Ecoregion	-
107	Upper Saskatchewan	Nearctic-Temperate upland rivers	223721	0.976259	0.102792	0.30938	0.294784	Ecoregion	-
108	Middle Saskatchewan	Nearctic-Temperate upland rivers	317721	0.930392	0.195031	0.0319271	0.390644	Ecoregion	-
109	English - Winnipeg Lakes	Nearctic-Large lakes	643607	0.930357	0.180707	0.570317	0.532415	Ecoregion	-
110	Southern Hudson Bay	Nearctic-Temperate coastal rivers	997304	0.898225	0.157225	-0.2323	0.230841	Ecoregion	-
111	Western Hudson Bay	Nearctic-Polar freshwaters	891809	0.911597	0.166045	-0.767651	0.490771	Ecoregion	-
112	Canadian Arctic Archipelago	Nearctic-Polar freshwaters	1.34721e+06	0.996227	0.0425305	-0.618598	0.112433	Ecoregion	-
113	Eastern Hudson Bay - Ungava	Nearctic-Temperate coastal rivers	1.09312e+06	0.903696	0.212906	-0.626782	0.225021	Ecoregion	-
114	Gulf of St.Lawrence Coastal Drainages	Nearctic-Temperate coastal rivers	263986	0.920184	0.188043	-0.697913	0.205014	Ecoregion	-
115	Canadian Atlantic Islands	Nearctic-Temperate coastal rivers	129059	0.937613	0.210119	-0.257102	0.080084	Ecoregion	-
116	Laurentian Great Lakes	Nearctic-Large lakes	767005	0.904221	0.189489	0.601609	0.656284	Ecoregion	-
117	St.Lawrence	Nearctic-Temperate coastal rivers	387065	0.980563	0.108222	0.337643	0.121859	Ecoregion	-
118	Northeast US & Southeast Canada Atlantic Drainages	Nearctic-Temperate coastal rivers	360067	0.980375	0.0917537	0.591322	0.240342	Ecoregion	-
119	Scotia - Fundy	Nearctic-Temperate coastal rivers	57256.4	0.990193	0.0720004	-0.216996	0.125101	Ecoregion	-
120	Columbia Glaciated	Nearctic-Temperate upland rivers	256937	0.975269	0.101933	0.390126	0.455503	Ecoregion	-
121	Columbia Unglaciated	Nearctic-Temperate floodplain rivers and wetlands	321538	0.96816	0.117844	0.684621	0.282981	Ecoregion	-
122	Upper Snake	Nearctic-Temperate upland rivers	92737.1	0.939218	0.136094	0.510856	0.408736	Ecoregion	-
123	Oregon & Northern California Coastal	Nearctic-Temperate coastal rivers	108580	0.985369	0.0762797	0.157054	0.358042	Ecoregion	-
124	Oregon Lakes	Nearctic-Xeric freshwaters and endorheic (closed) basins	52982.1	0.903823	0.204001	0.162147	0.499441	Ecoregion	-
125	Sacramento - San Joaquin	Nearctic-Temperate coastal rivers	184566	0.989646	0.0659454	0.627777	0.378358	Ecoregion	-
126	Lahontan	Nearctic-Xeric freshwaters and endorheic (closed) basins	207945	0.970642	0.107203	-0.0422349	0.292045	Ecoregion	-
127	Bonneville	Nearctic-Xeric freshwaters and endorheic (closed) basins	155623	0.978242	0.104616	0.469287	0.262227	Ecoregion	-
128	Death Valley	Nearctic-Xeric freshwaters and endorheic (closed) basins	80644.1	0.938257	0.168489	-0.149572	0.242973	Ecoregion	-
129	Vegas - Virgin	Nearctic-Xeric freshwaters and endorheic (closed) basins	34543.2	0.978692	0.100298	-0.0716398	0.190248	Ecoregion	-
130	Colorado	Nearctic-Xeric freshwaters and endorheic (closed) basins	506784	0.993732	0.0486334	0.271242	0.405126	Ecoregion	-
131	Gila	Nearctic-Xeric freshwaters and endorheic (closed) basins	154176	0.986153	0.0718012	0.235354	0.284244	Ecoregion	-
132	Upper Rio Grande - Bravo	Nearctic-Temperate upland rivers	163645	0.978359	0.100465	0.302062	0.224553	Ecoregion	-
133	Pecos	Nearctic-Xeric freshwaters and endorheic (closed) basins	114249	0.98712	0.0796669	-0.399498	0.167783	Ecoregion	-
134	Rio Conchos	Nearctic-Xeric freshwaters and endorheic (closed) basins	71693.9	0.990645	0.0597168	0.683057	0.519526	Realm-Major Habitat Types	No data for this ecoregion
135	Lower Rio Grande - Bravo	Nearctic-Temperate floodplain rivers and wetlands	149798	0.939265	0.157741	0.0964779	0.113609	Ecoregion	-
136	Cuatro Cienegas	Nearctic-Xeric freshwaters and endorheic (closed) basins	1015.4	0.990645	0.0597168	0.683057	0.519526	Realm-Major Habitat Types	No data for this ecoregion
137	Rio Salado	Nearctic-Xeric freshwaters and endorheic (closed) basins	61743.7	0.928695	0.170796	0.460815	0.426634	Ecoregion	-
138	Rio San Juan (Mexico)	Nearctic-Xeric freshwaters and endorheic (closed) basins	38526.1	0.979923	0.0988424	0.817521	0.514055	Ecoregion	-
139	West Texas Gulf	Nearctic-Tropical and subtropical coastal rivers	71097.2	0.909873	0.175942	0.0258587	0.142767	Ecoregion	-
140	East Texas Gulf	Nearctic-Temperate coastal rivers	271471	0.984314	0.095035	0.307184	0.134026	Ecoregion	-
141	Sabine - Galveston	Nearctic-Temperate coastal rivers	136216	0.978589	0.113476	0.438742	0.168205	Ecoregion	-
142	Upper Missouri	Nearctic-Temperate upland rivers	679471	0.985035	0.0810368	0.711731	0.298115	Ecoregion	-
143	Middle Missouri	Nearctic-Temperate floodplain rivers and wetlands	593056	0.97862	0.0957041	0.83441	0.179486	Ecoregion	-
144	US Southern Plains	Nearctic-Temperate upland rivers	417740	0.980857	0.092494	0.779988	0.198028	Ecoregion	-
145	Ouachita Highlands	Nearctic-Temperate upland rivers	115804	0.984255	0.0780724	0.561894	0.281676	Ecoregion	-
146	Central Prairie	Nearctic-Temperate upland rivers	158559	0.971878	0.0980798	0.846472	0.267578	Ecoregion	-
147	Ozark Highlands	Nearctic-Temperate upland rivers	85639.8	0.981552	0.0963773	0.66808	0.222688	Ecoregion	-
148	Upper Mississippi	Nearctic-Temperate floodplain rivers and wetlands	476575	0.984679	0.08974	0.890293	0.18124	Ecoregion	-
149	Lower Mississippi	Nearctic-Temperate floodplain rivers and wetlands	249445	0.980548	0.0962352	0.410051	0.102668	Ecoregion	-
150	Teays - Old Ohio	Nearctic-Temperate upland rivers	373804	0.987843	0.0720594	0.71299	0.233627	Ecoregion	-
151	Cumberland	Nearctic-Temperate upland rivers	46043.7	0.958345	0.149775	0.442732	0.146683	Ecoregion	-
152	Tennessee	Nearctic-Temperate upland rivers	105800	0.961545	0.132076	0.646737	0.272415	Ecoregion	-
153	Mobile Bay	Nearctic-Temperate floodplain rivers and wetlands	114830	0.959692	0.142595	0.458784	0.161745	Ecoregion	-
154	West Florida Gulf	Nearctic-Temperate coastal rivers	35016.2	0.976548	0.122781	0.334378	0.0938862	Ecoregion	-
155	Apalachicola	Nearctic-Temperate floodplain rivers and wetlands	53773.8	0.957513	0.127384	0.475206	0.184708	Ecoregion	-
156	Florida Peninsula	Nearctic-Tropical and subtropical coastal rivers	158194	0.971828	0.132195	0.761215	0.22011	Ecoregion	-
157	Appalachian Piedmont	Nearctic-Temperate coastal rivers	315029	0.942932	0.152416	0.710677	0.297984	Ecoregion	-
158	Chesapeake Bay	Nearctic-Temperate coastal rivers	142226	0.982961	0.0874646	0.739551	0.231394	Ecoregion	-
159	Southern California Coastal - Baja California	Nearctic-Xeric freshwaters and endorheic (closed) basins	174794	0.954363	0.130675	0.931344	0.534514	Ecoregion	-
160	Sonora	Nearctic-Xeric freshwaters and endorheic (closed) basins	184531	0.928089	0.154646	-0.0724848	0.362664	Ecoregion	-
161	Guzman - Samalayuca	Nearctic-Xeric freshwaters and endorheic (closed) basins	132937	0.969573	0.0981634	0.400441	0.292005	Ecoregion	-
162	Sinaloa	Nearctic-Tropical and subtropical coastal rivers	126647	0.927465	0.168427	0.179381	0.208953	Ecoregion	-
163	Mayran - Viesca	Nearctic-Xeric freshwaters and endorheic (closed) basins	182006	0.982027	0.0891469	0.322509	0.251864	Ecoregion	-
164	Rio Santiago	Neotropic-Tropical and subtropical coastal rivers	109508	0.869392	0.189971	0.2954	0.178265	Ecoregion	-
165	Lerma - Chapala	Nearctic-Xeric freshwaters and endorheic (closed) basins	70534.6	0.918421	0.20051	0.723368	0.157282	Ecoregion	-
166	Llanos El Salado	Nearctic-Xeric freshwaters and endorheic (closed) basins	64138.8	0.892858	0.241135	0.577043	0.309164	Ecoregion	-
167	Panuco	Neotropic-Tropical and subtropical coastal rivers	140834	0.985179	0.0980895	0.477885	0.188091	Ecoregion	-
168	Ameca - Manantlan	Neotropic-Tropical and subtropical coastal rivers	48411.6	0.987359	0.0810045	0.239175	0.102558	Ecoregion	-
169	Rio Balsas	Neotropic-Tropical and subtropical coastal rivers	119231	0.897737	0.195882	0.17411	0.316288	Ecoregion	-
170	Sierra Madre del Sur	Neotropic-Tropical and subtropical coastal rivers	63166.5	0.961278	0.166271	0.235279	0.138703	Ecoregion	-
171	Papaloapan	Neotropic-Tropical and subtropical coastal rivers	58212.1	0.96533	0.0977251	-0.0666293	0.201085	Ecoregion	-
172	Coatzacoalcos	Neotropic-Tropical and subtropical coastal rivers	21364.9	0.998096	0.0281985	0.3503	0.317392	Realm-Major Habitat Types	No data for this ecoregion
173	Grijalva - Usumacinta	Neotropic-Tropical and subtropical coastal rivers	112291	0.970972	0.124363	0.016986	0.220366	Ecoregion	-
174	Upper Usumacinta	Neotropic-Tropical and subtropical upland rivers	65562.3	0.987253	0.0898874	-0.193527	0.141312	Ecoregion	-
175	Yucatan	Neotropic-Tropical and subtropical coastal rivers	67312.3	0.994095	0.063425	0.507211	0.358452	Ecoregion	-
176	Bermuda	Nearctic-Oceanic Islands	104.7	-	-	-	-	-	No data for this ecoregion and the Realm-Major Habitat Type
201	Chiapas - Fonseca	Neotropic-Tropical and subtropical coastal rivers	92369.5	0.977946	0.122369	0.464496	0.261461	Ecoregion	-
202	Quintana Roo - Motagua	Neotropic-Tropical and subtropical coastal rivers	95809.7	0.939704	0.152981	0.139129	0.393597	Ecoregion	-
203	Mosquitia	Neotropic-Tropical and subtropical coastal rivers	123016	0.964806	0.127395	0.106812	0.129067	Ecoregion	-
204	Estero Real - Tempisque	Neotropic-Tropical and subtropical coastal rivers	28232.4	0.961518	0.210888	0.339102	0.155671	Ecoregion	-
205	San Juan (Nicaragua/Costa Rica)	Neotropic-Tropical and subtropical coastal rivers	106404	0.974356	0.127531	-0.22834	0.144071	Ecoregion	-
206	Chiriqui	Neotropic-Tropical and subtropical coastal rivers	25538.1	0.940575	0.196211	-0.0527336	0.218643	Ecoregion	-
207	Isthmus Caribbean	Neotropic-Tropical and subtropical coastal rivers	11405.5	0.953175	0.160774	-0.332171	0.189485	Ecoregion	-
208	Santa Maria	Neotropic-Tropical and subtropical coastal rivers	16334.9	0.95379	0.185488	-0.169624	0.0922558	Ecoregion	-
209	Chagres	Neotropic-Tropical and subtropical coastal rivers	13449.5	0.998096	0.0281985	0.3503	0.317392	Realm-Major Habitat Types	No data for this ecoregion
210	Rio Tuira	Neotropic-Tropical and subtropical coastal rivers	25173.4	0.98728	0.064159	-0.360121	0.111074	Ecoregion	-
211	Cuba - Cayman Islands	Neotropic-Tropical and subtropical coastal rivers	115163	0.912766	0.221787	0.438414	0.27932	Ecoregion	-
212	Bahama Archipelago	Neotropic-Tropical and subtropical coastal rivers	17042.4	0.963791	0.156638	0.465986	0.211152	Ecoregion	-
213	Jamaica	Neotropic-Tropical and subtropical coastal rivers	11249.5	0.845376	0.209891	-0.146052	0.112995	Ecoregion	-
214	Hispaniola	Neotropic-Tropical and subtropical coastal rivers	76327	0.973882	0.0994927	0.262513	0.149333	Ecoregion	-
215	Puerto Rico - Virgin Islands	Neotropic-Tropical and subtropical coastal rivers	9990.5	0.962316	0.165787	0.449178	0.145154	Ecoregion	-
216	Windward & Leeward Islands	Neotropic-Tropical and subtropical coastal rivers	7065.8	0.934998	0.177382	0.57459	0.419003	Ecoregion	-
217	Cocos Island (Costa Rica)	Oceania-Oceanic Islands	33.1	0.985986	0.0823198	0.0241819	0.191453	Realm-Major Habitat Types	No data for this ecoregion
301	North Andean Pacific Slopes - Rio Atrato	Neotropic-Tropical and subtropical coastal rivers	262815	0.978335	0.103303	-0.230098	0.258971	Ecoregion	-
302	Magdalena - Sinu	Neotropic-Tropical and subtropical upland rivers	301168	0.985254	0.0707036	0.0337079	0.273173	Ecoregion	-
303	Maracaibo	Neotropic-Large lakes	71893.7	0.979525	0.088703	0.0162242	0.157967	Ecoregion	-
304	South America Caribbean Drainages - Trinidad	Neotropic-Tropical and subtropical coastal rivers	133758	0.969821	0.107866	0.15457	0.302474	Ecoregion	-
305	Orinoco High Andes	Neotropic-Montane freshwaters	53459.4	0.983773	0.083094	0.3737	0.123916	Ecoregion	-
306	Orinoco Piedmont	Neotropic-Montane freshwaters	79139.2	0.981686	0.105582	0.0318081	0.141665	Ecoregion	-
307	Orinoco Llanos	Neotropic-Tropical and subtropical floodplain rivers and wetland complexes	490807	0.990982	0.0678491	-0.336896	0.13573	Ecoregion	-
308	Orinoco Guiana Shield	Neotropic-Tropical and subtropical upland rivers	302331	0.952502	0.193157	-0.535686	0.0807431	Ecoregion	-
309	Orinoco Delta & Coastal Drainages	Neotropic-large river deltas	111124	0.757115	0.339164	-0.353773	0.310968	Ecoregion	-
310	Essequibo	Neotropic-Tropical and subtropical upland rivers	158635	0.941788	0.161534	-0.528178	0.0815618	Ecoregion	-
311	Guianas	Neotropic-Tropical and subtropical upland rivers	300760	0.966471	0.143249	-0.436903	0.150879	Ecoregion	-
312	Amazonas High Andes	Neotropic-Montane freshwaters	548620	0.977535	0.0886393	0.0961262	0.119179	Ecoregion	-
313	Western Amazon Piedmont	Neotropic-Montane freshwaters	248564	0.971865	0.0955087	-0.129623	0.252561	Ecoregion	-
314	Rio Negro	Neotropic-Tropical and subtropical floodplain rivers and wetland complexes	468524	0.882296	0.208583	-0.317835	0.188265	Ecoregion	-
315	Amazonas Guiana Shield	Neotropic-Tropical and subtropical upland rivers	560637	0.985089	0.0874374	-0.416121	0.0670786	Ecoregion	-
316	Amazonas Lowlands	Neotropic-Tropical and subtropical floodplain rivers and wetland complexes	1.91199e+06	0.976181	0.113133	-0.153874	0.14077	Ecoregion	-
317	Ucayali - Urubamba Piedmont	Neotropic-Montane freshwaters	115236	0.966926	0.146659	-0.024508	0.131101	Ecoregion	-
318	Mamore - Madre de Dios Piedmont	Neotropic-Tropical and subtropical upland rivers	407682	0.949548	0.145486	-0.474783	0.118497	Ecoregion	-
319	Guapore - Itenez	Neotropic-Tropical and subtropical upland rivers	353642	0.98273	0.108727	-0.216787	0.108618	Ecoregion	-
320	Tapajos - Juruena	Neotropic-Tropical and subtropical upland rivers	451139	0.963857	0.0900945	-0.417283	0.0754614	Ecoregion	-
321	Madeira Brazilian Shield	Neotropic-Tropical and subtropical upland rivers	365474	0.90867	0.199967	-0.37239	0.0647856	Ecoregion	-
322	Xingu	Neotropic-Tropical and subtropical upland rivers	481629	0.952715	0.14271	-0.413096	0.0830968	Ecoregion	-
323	Amazonas Estuary & Coastal Drainages	Neotropic-large river deltas	552228	0.980612	0.0780752	-0.325339	0.199228	Ecoregion	-
324	Tocantins - Araguaia	Neotropic-Tropical and subtropical upland rivers	760911	0.994494	0.0471535	-0.265774	0.0538361	Ecoregion	-
325	Parnaiba	Neotropic-Tropical and subtropical upland rivers	363721	0.934306	0.188783	-0.266443	0.0670458	Ecoregion	-
326	Northeastern Caatinga & Coastal Drainages	Neotropic-Tropical and subtropical coastal rivers	286913	0.964169	0.12112	0.339273	0.282544	Ecoregion	-
327	S. Francisco	Neotropic-Tropical and subtropical upland rivers	637495	0.974479	0.07313	-0.0138657	0.250767	Ecoregion	-
328	Northeastern Mata Atlantica	Neotropic-Tropical and subtropical coastal rivers	495572	0.978819	0.104417	0.456558	0.219464	Ecoregion	-
329	Paraiba do Sul	Neotropic-Tropical and subtropical coastal rivers	64353.9	0.949459	0.0934439	0.125527	0.152956	Ecoregion	-
330	Ribeira de Iguape	Neotropic-Tropical and subtropical coastal rivers	34499.2	0.960248	0.178515	0.123745	0.108706	Ecoregion	-
331	Southeastern Mata Atlantica	Neotropic-Tropical and subtropical coastal rivers	38300.2	0.948534	0.149603	0.444604	0.418263	Ecoregion	-
332	Lower Uruguay	Neotropic-Tropical and subtropical upland rivers	270060	0.984964	0.0858982	-0.121305	0.0961876	Ecoregion	-
333	Upper Uruguay	Neotropic-Tropical and subtropical upland rivers	79546.8	0.962071	0.145935	-0.0330406	0.0865943	Ecoregion	-
334	Laguna dos Patos	Neotropic-Temperate coastal rivers	181520	0.994057	0.0489687	0.0625229	0.127831	Ecoregion	-
335	Tramandai - Mampituba	Neotropic-Tropical and subtropical coastal rivers	8246.3	0.930277	0.228267	0.0742809	0.123328	Ecoregion	-
336	Central Andean Pacific Slopes	Neotropic-Xeric freshwaters and endorheic (closed) basins	243356	0.955567	0.142076	0.639705	0.30436	Ecoregion	-
337	Titicaca	Neotropic-Xeric freshwaters and endorheic (closed) basins	207708	0.903809	0.246861	0.0234046	0.101255	Ecoregion	-
338	Atacama	Neotropic-Xeric freshwaters and endorheic (closed) basins	189411	0.969937	0.0963498	-5.51078	3.74943	Ecoregion	-
339	Mar Chiquita - Salinas Grandes	Neotropic-Xeric freshwaters and endorheic (closed) basins	584302	0.985324	0.0918612	-0.465573	0.296867	Ecoregion	-
340	Cuyan - Desaguadero	Neotropic-Montane freshwaters	294675	0.945655	0.188075	0.164	0.259687	Ecoregion	-
341	South Andean Pacific Slopes	Neotropic-Temperate coastal rivers	200756	0.973404	0.108567	0.618542	0.312467	Ecoregion	-
342	Chaco	Neotropic-Tropical and subtropical floodplain rivers and wetland complexes	591424	0.985654	0.0925581	-0.242024	0.157551	Ecoregion	-
343	Paraguay	Neotropic-Tropical and subtropical floodplain rivers and wetland complexes	543296	0.980474	0.101874	-0.0505867	0.120674	Ecoregion	-
344	Upper Parana	Neotropic-Tropical and subtropical upland rivers	834089	0.985	0.0757155	0.209347	0.193197	Ecoregion	-
345	Lower Parana	Neotropic-Temperate floodplain rivers and wetlands	636263	0.937168	0.159792	-0.179865	0.0726353	Ecoregion	-
346	Iguassu	Neotropic-Tropical and subtropical upland rivers	67547.7	0.941988	0.157482	0.0925635	0.191212	Ecoregion	-
347	Bonaerensean Drainages	Neotropic-Temperate coastal rivers	264649	0.924416	0.214478	0.156813	0.271341	Ecoregion	-
348	Patagonia	Neotropic-Temperate coastal rivers	1133181	0.886042	0.19551	-0.535113	0.552146	Ecoregion	-
349	Valdivian Lakes	Neotropic-Temperate coastal rivers	60497.4	0.903884	0.212992	-0.203797	0.340003	Ecoregion	-
350	Galapagos Islands	Neotropic-Oceanic Islands	8480.4	0.663406	0.326803	-0.833909	0.696816	Ecoregion	-
351	Juan Fernandez Island	Neotropic-Oceanic Islands	151	0.663406	0.326803	-0.833909	0.696816	Realm-Major Habitat Types	No data for this ecoregion
352	Fluminense	Neotropic-Tropical and subtropical coastal rivers	11059	0.944373	0.190573	1.17313	0.472588	Ecoregion	-
401	Iceland - Jan Mayen	Palearctic-Polar freshwaters	102243	0.932735	0.149476	0.867926	0.816375	Realm-Major Habitat Types	Only 1 pair of PDF-N concentration data
402	Northern British Isles	Palearctic-Temperate coastal rivers	193572	0.982098	0.0882395	0.565226	0.219307	Ecoregion	-
403	Cantabric Coast - Languedoc	Palearctic-Temperate coastal rivers	220703	0.957846	0.132725	0.895381	0.229605	Ecoregion	-
404	Central & Western Europe	Palearctic-Temperate floodplain rivers and wetlands	1.42286e+06	0.982917	0.089516	1.10465	0.258255	Ecoregion	-
405	Norwegian Sea Drainages	Palearctic-Polar freshwaters	169076	0.970236	0.136295	0.307961	0.250144	Ecoregion	-
406	Northern Baltic Drainages	Palearctic-Polar freshwaters	888907	0.975591	0.102845	1.2606	0.224465	Ecoregion	-
407	Barents Sea Drainages	Palearctic-Polar freshwaters	1.46025e+06	0.971985	0.116054	-0.265907	0.104677	Ecoregion	-
408	Southern Baltic Lowlands	Palearctic-Temperate coastal rivers	330767	0.966881	0.139189	0.102056	0.306719	Ecoregion	-
409	Lake Onega - Lake Ladoga	Palearctic-Large lakes	121142	0.942481	0.236054	-2.79202	1.89555	Ecoregion	-
410	Volga - Ural	Palearctic-Temperate floodplain rivers and wetlands	2.03458e+06	0.966673	0.150901	0.428973	0.169611	Ecoregion	-
411	Western Caspian Drainages	Palearctic-Xeric freshwaters and endorheic (closed) basins	200040	0.951215	0.0894398	-0.221032	0.865592	Realm-Major Habitat Types	Only 1 pair of PDF-N concentration data
412	Western Iberia	Palearctic-Temperate coastal rivers	229209	0.936624	0.18289	0.763517	0.290585	Ecoregion	-
413	Southern Iberia	Palearctic-Temperate floodplain rivers and wetlands	173128	0.980026	0.0828833	0.864773	0.20113	Ecoregion	-
414	Eastern Iberia	Palearctic-Temperate floodplain rivers and wetlands	147254	0.977865	0.109748	1.30978	0.404579	Ecoregion	-
415	Gulf of Venice Drainages	Palearctic-Temperate coastal rivers	135238	0.94328	0.16071	0.917136	0.405393	Ecoregion	-
416	Italian Peninsula & Islands	Palearctic-Temperate coastal rivers	183485	0.954444	0.14421	1.16698	0.318265	Ecoregion	-
417	Upper Danube	Palearctic-Temperate upland rivers	250915	0.982918	0.093903	0.694279	0.189054	Ecoregion	-
418	Dniester - Lower Danube	Palearctic-Temperate floodplain rivers and wetlands	655385	0.991393	0.0616769	0.851504	0.300987	Ecoregion	-
419	Dalmatia	Palearctic-Temperate coastal rivers	41017.1	0.985002	0.0756695	0.36572	0.214556	Ecoregion	-
420	Southeast Adriatic Drainages	Palearctic-Temperate coastal rivers	44054.6	0.951615	0.187009	0.388054	0.146984	Ecoregion	-
421	Ionian Drainages	Palearctic-Temperate coastal rivers	34980.5	0.964434	0.109525	0.323698	0.158427	Ecoregion	-
422	Vardar	Palearctic-Temperate coastal rivers	50424.5	0.974848	0.118848	0.630669	0.0914983	Ecoregion	-
423	Thrace	Palearctic-Temperate coastal rivers	133306	0.960274	0.128775	0.761584	0.148496	Ecoregion	-
424	Aegean Drainages	Palearctic-Temperate coastal rivers	28932.7	0.967287	0.11736	0.584648	0.202364	Ecoregion	-
425	Dnieper - South Bug	Palearctic-Temperate floodplain rivers and wetlands	596408	0.996715	0.055007	0.362851	0.0763446	Ecoregion	-
426	Crimea Peninsula	Palearctic-Temperate coastal rivers	27558.7	0.996334	0.0323411	0.592673	0.34948	Realm-Major Habitat Types	Only 1 pair of PDF-N concentration data
427	Don	Palearctic-Temperate floodplain rivers and wetlands	521480	0.995944	0.0355223	0.89147	0.387063	Realm-Major Habitat Types	Only 2 pairs of PDF-N concentration data
428	Kuban	Palearctic-Temperate coastal rivers	55133.5	0.996334	0.0323411	0.592673	0.34948	Realm-Major Habitat Types	Only 1 pair of PDF-N concentration data
429	Western Anatolia	Palearctic-Temperate coastal rivers	81147.4	0.915585	0.206238	0.564655	0.0875674	Ecoregion	-
430	Northern Anatolia	Palearctic-Temperate coastal rivers	209802	0.973247	0.189944	0.820171	0.123216	Ecoregion	-
431	Central Anatolia	Palearctic-Xeric freshwaters and endorheic (closed) basins	70741.5	0.91967	0.247139	0.957821	0.0721522	Ecoregion	-
432	Southern Anatolia	Palearctic-Temperate coastal rivers	101879	0.91713	0.202177	0.587228	0.162717	Ecoregion	-
433	Western Transcaucasia	Palearctic-Temperate coastal rivers	83715.9	0.968337	0.134822	0.610783	0.182397	Ecoregion	-
434	Kura - South Caspian Drainages	Palearctic-Temperate floodplain rivers and wetlands	232215	0.95828	0.184858	0.803601	0.0850202	Ecoregion	-
435	Sinai	Palearctic-Xeric freshwaters and endorheic (closed) basins	56823.7	0.951215	0.0894398	-0.221032	0.865592	Realm-Major Habitat Types	Only 2 pairs of PDF-N concentration data
436	Coastal Levant	Palearctic-Xeric freshwaters and endorheic (closed) basins	26862.2	0.966567	0.1704	1.42148	0.111345	Ecoregion	-
437	Orontes	Palearctic-Temperate coastal rivers	24779.6	0.944541	0.134507	0.541487	0.151802	Ecoregion	-
438	Jordan River	Palearctic-Xeric freshwaters and endorheic (closed) basins	43271.9	0.975155	0.112134	1.05323	0.258345	Ecoregion	-
439	Southwestern Arabian Coast	Afrotropic-Xeric freshwaters and endorheic (closed) basins	532109	0.767585	0.236107	-1.86227	3.56695	Ecoregion	-
440	Arabian Interior	Palearctic-Xeric freshwaters and endorheic (closed) basins	2.31739e+06	0.852912	0.115469	-0.807014	2.5158	Ecoregion	-
441	Lower Tigris & Euphrates	Palearctic-Temperate floodplain rivers and wetlands	342218	0.984883	0.0680935	0.25006	0.250374	Ecoregion	-
442	Upper Tigris & Euphrates	Palearctic-Temperate floodplain rivers and wetlands	513546	0.974901	0.0997334	0.784954	0.238638	Ecoregion	-
443	Oman Mountains	Afrotropic-Xeric freshwaters and endorheic (closed) basins	226415	0.893578	0.223939	-0.545745	0.411979	Ecoregion	-
444	Lake Van	Palearctic-Xeric freshwaters and endorheic (closed) basins	17057.3	0.951215	0.0894398	-0.221032	0.865592	Realm-Major Habitat Types	Only 3 pairs of PDF-N concentration data
445	Orumiyeh	Palearctic-Xeric freshwaters and endorheic (closed) basins	52200.4	0.979875	0.116059	0.702229	0.164023	Ecoregion	-
446	Caspian Highlands	Palearctic-Xeric freshwaters and endorheic (closed) basins	67537.2	0.928384	0.237859	1.085	0.252485	Ecoregion	-
447	Namak	Palearctic-Xeric freshwaters and endorheic (closed) basins	92395.5	0.952566	0.169478	0.975933	0.125195	Ecoregion	-
448	Kavir & Lut Deserts	Palearctic-Xeric freshwaters and endorheic (closed) basins	506743	0.983995	0.0904454	0.201896	0.227579	Ecoregion	-
449	Esfahan	Palearctic-Xeric freshwaters and endorheic (closed) basins	41661.1	0.941839	0.215226	0.154425	0.440199	Ecoregion	-
450	Turan Plain	Palearctic-Xeric freshwaters and endorheic (closed) basins	297513	0.948602	0.159647	0.379075	0.188603	Ecoregion	-
451	Northern Hormuz Drainages	Palearctic-Temperate coastal rivers	89757.9	0.921381	0.200215	-0.531535	0.18656	Ecoregion	-
452	Caspian Marine	Palearctic-Large lakes	310712	0.972381	0.0987433	-6.76255	3.588	Ecoregion	-
453	Volga Delta - Northern Caspian Drainages	Palearctic-Large lakes	103018	0.778733	0.206151	-2.83066	2.28631	Realm-Major Habitat Types	Only 2 pairs of PDF-N concentration data
501	Atlantic Northwest Africa	Palearctic-Temperate coastal rivers	445496	0.996334	0.0323411	0.592673	0.34948	Realm-Major Habitat Types	Only 2 pairs of PDF-N concentration data
502	Mediterranean Northwest Africa	Palearctic-Temperate coastal rivers	473080	0.932452	0.134558	0.0549541	0.435291	Ecoregion	-
503	Sahara	Palearctic-Xeric freshwaters and endorheic (closed) basins	3.63536e+06	0.941416	0.180501	-0.643294	0.117024	Ecoregion	-
504	Dry Sahel	Palearctic-Xeric freshwaters and endorheic (closed) basins	4.42184e+06	0.902865	0.153401	-5.48547	3.4122	Ecoregion	-
505	Lower Niger - Benue	Afrotropic-Tropical and subtropical floodplain rivers and wetland complexes	1.10884e+06	0.972251	0.126428	-0.194772	0.122541	Ecoregion	-
506	Niger Delta	Afrotropic-large river deltas	47031.7	0.938567	0.19807	-0.387415	0.0629206	Ecoregion	-
507	Upper Niger	Afrotropic-Tropical and subtropical upland rivers	261506	0.857342	0.262544	-0.41365	0.179476	Ecoregion	-
508	Inner Niger Delta	Afrotropic-Tropical and subtropical floodplain rivers and wetland complexes	128172	0.984993	0.0807083	-0.203713	0.272677	Realm-Major Habitat Types	Only 2 pairs of PDF-N concentration data
509	Senegal - Gambia	Afrotropic-Tropical and subtropical floodplain rivers and wetland complexes	626435	0.983653	0.100537	-0.0803782	0.325268	Ecoregion	-
510	Fouta - Djalon	Afrotropic-Montane freshwaters	38750.5	0.869118	0.303809	-0.457836	0.0210887	Ecoregion	-
511	Northern Upper Guinea	Afrotropic-Tropical and subtropical coastal rivers	163992	0.803068	0.230762	-0.536203	0.0831304	Ecoregion	-
512	Southern Upper Guinea	Afrotropic-Tropical and subtropical coastal rivers	127020	0.986963	0.0963865	-0.575788	0.0377973	Ecoregion	-
513	Mount Nimba	Afrotropic-Montane freshwaters	11729.9	0.989195	0.0533985	-0.123837	0.300662	Realm-Major Habitat Types	No data for this ecoregion
514	Eburneo	Afrotropic-Tropical and subtropical coastal rivers	274126	0.939697	0.16232	-0.220879	0.09735	Ecoregion	-
515	Ashanti	Afrotropic-Tropical and subtropical coastal rivers	73892.6	0.961928	0.159683	-0.188537	0.311655	Ecoregion	-
516	Volta	Afrotropic-Tropical and subtropical floodplain rivers and wetland complexes	413289	0.890503	0.230855	-0.234318	0.131238	Ecoregion	-
517	Bight Drainages	Afrotropic-Tropical and subtropical coastal rivers	179972	0.92734	0.255552	-0.107717	0.0418094	Ecoregion	-
518	Northern Gulf of Guinea Drainages - Bioko	Afrotropic-Tropical and subtropical coastal rivers	76867	0.747419	0.349911	-0.373999	0.18688	Ecoregion	-
519	Western Equatorial Crater Lakes	Afrotropic-Montane freshwaters	11769.1	0.936272	0.151894	-0.567101	0.0654389	Ecoregion	-
520	Lake Chad	Afrotropic-Xeric freshwaters and endorheic (closed) basins	1.12433e+06	0.882297	0.232312	-0.0805954	0.303841	Ecoregion	-
521	Lake Victoria Basin	Afrotropic-Large lakes	387491	0.858157	0.181677	0.112382	0.2571	Ecoregion	-
522	Upper Nile	Afrotropic-Tropical and subtropical floodplain rivers and wetland complexes	1.24288e+06	0.973487	0.138779	-0.476029	0.314272	Ecoregion	-
523	Lower Nile	Palearctic-Xeric freshwaters and endorheic (closed) basins	1.1293e+06	0.920723	0.292578	-0.300112	0.0293852	Ecoregion	-
524	Nile Delta	Palearctic-large river deltas	56317	0.975605	0.0832319	-1.12729	0.857964	Ecoregion	-
525	Ethiopian Highlands	Afrotropic-Montane freshwaters	427615	0.961975	0.197971	0.34031	0.0711569	Ecoregion	-
526	Lake Tana	Afrotropic-Montane freshwaters	15880.2	0.959693	0.150456	-6.57011	4.94414	Ecoregion	-
527	Western Red Sea Drainages	Palearctic-Xeric freshwaters and endorheic (closed) basins	286768	0.969355	0.079863	-15.5445	8.1796	Ecoregion	-
528	Northern Eastern Rift	Afrotropic-Xeric freshwaters and endorheic (closed) basins	179551	0.945315	0.176976	0.403577	0.218755	Ecoregion	-
529	Horn of Africa	Afrotropic-Xeric freshwaters and endorheic (closed) basins	251550	0.860538	0.216326	-7.38249	5.9933	Ecoregion	-
530	Lake Turkana	Afrotropic-Large lakes	233171	0.952435	0.174077	0.196348	0.0745723	Ecoregion	-
531	Shebelle - Juba	Afrotropic-Xeric freshwaters and endorheic (closed) basins	949598	0.930209	0.168227	-0.471731	0.252359	Ecoregion	-
532	Ogooue - Nyanga - Kouilou - Niari	Afrotropic-Tropical and subtropical coastal rivers	277922	0.980769	0.0919183	-0.450898	0.0878081	Ecoregion	-
533	Southern Gulf of Guinea Drainages	Afrotropic-Tropical and subtropical coastal rivers	207433	0.988943	0.0696845	-0.306813	0.103747	Ecoregion	-
534	Sangha	Afrotropic-Tropical and subtropical floodplain rivers and wetland complexes	284262	0.989767	0.0662637	-1.49419	0.264683	Ecoregion	-
535	Sudanic Congo - Oubangi	Afrotropic-Tropical and subtropical floodplain rivers and wetland complexes	542376	0.936979	0.190796	-0.142634	0.268761	Ecoregion	-
536	Uele	Afrotropic-Tropical and subtropical upland rivers	185289	0.979433	0.0927146	-0.281872	0.174883	Realm-Major Habitat Types	Only 3 pairs of PDF-N concentration data
537	Cuvette Centrale	Afrotropic-Tropical and subtropical floodplain rivers and wetland complexes	552812	0.915969	0.181446	-3.49842	2.46398	Ecoregion	-
538	Tumba	Afrotropic-Tropical and subtropical floodplain rivers and wetland complexes	10794.1	0.984993	0.0807083	-0.203713	0.272677	Realm-Major Habitat Types	No data for this ecoregion
539	Upper Congo Rapids	Afrotropic-Tropical and subtropical floodplain rivers and wetland complexes	10490.4	0.984993	0.0807083	-0.203713	0.272677	Realm-Major Habitat Types	No data for this ecoregion
540	Upper Congo	Afrotropic-Tropical and subtropical upland rivers	416903	0.810429	0.506153	-0.475115	0.074004	Ecoregion	-
541	Albertine Highlands	Afrotropic-Montane freshwaters	91084.2	0.997704	0.0599779	-0.409717	0.0192475	Ecoregion	-
542	Lake Tanganyika	Afrotropic-Large lakes	124749	0.573178	0.355097	-2.57685	13.2204	Ecoregion	-
543	Malagarasi - Moyowosi	Afrotropic-Tropical and subtropical floodplain rivers and wetland complexes	118571	0.984817	0.0973032	0.0897066	0.0702021	Ecoregion	-
544	Bangweulu - Mweru	Afrotropic-Tropical and subtropical floodplain rivers and wetland complexes	217000	0.940918	0.176033	-0.254804	0.143377	Ecoregion	-
545	Upper Lualaba	Afrotropic-Tropical and subtropical floodplain rivers and wetland complexes	168160	0.979313	0.140169	-0.0444303	0.0739671	Ecoregion	-
546	Kasai	Afrotropic-Tropical and subtropical floodplain rivers and wetland complexes	863486	0.953364	0.17415	-0.568483	0.169294	Ecoregion	-
547	Mai Ndombe	Afrotropic-Tropical and subtropical floodplain rivers and wetland complexes	20229.8	0.965394	0.176358	-3.19505	3.14859	Ecoregion	-
548	Malebo Pool	Afrotropic-Tropical and subtropical floodplain rivers and wetland complexes	3761.5	0.984993	0.0807083	-0.203713	0.272677	Realm-Major Habitat Types	No data for this ecoregion
549	Lower Congo Rapids	Afrotropic-Tropical and subtropical floodplain rivers and wetland complexes	17992.3	0.984993	0.0807083	-0.203713	0.272677	Realm-Major Habitat Types	No data for this ecoregion
550	Lower Congo	Afrotropic-Tropical and subtropical floodplain rivers and wetland complexes	55611.5	0.917059	0.217166	-0.572201	0.126915	Ecoregion	-
551	Cuanza	Afrotropic-Tropical and subtropical coastal rivers	331172	0.975264	0.103332	-0.127012	0.0953875	Ecoregion	-
552	Namib	Afrotropic-Xeric freshwaters and endorheic (closed) basins	315662	0.886816	0.212466	-0.247129	0.16741	Ecoregion	-
553	Etosha	Afrotropic-Xeric freshwaters and endorheic (closed) basins	144003	0.972295	0.156786	-0.234459	0.0250528	Ecoregion	-
554	Karstveld Sink Holes	Afrotropic-Xeric freshwaters and endorheic (closed) basins	30239.3	0.936229	0.212952	-0.776184	0.216805	Ecoregion	-
555	Zambezian Headwaters	Afrotropic-Tropical and subtropical upland rivers	569040	0.978073	0.107615	-0.0905214	0.104325	Ecoregion	-
556	Upper Zambezi Floodplains	Afrotropic-Tropical and subtropical floodplain rivers and wetland complexes	240013	0.90011	0.276795	-0.0621103	0.243416	Ecoregion	-
557	Kafue	Afrotropic-Tropical and subtropical floodplain rivers and wetland complexes	105045	0.90152	0.243697	-0.202179	0.142069	Ecoregion	-
558	Middle Zambezi - Luangwa	Afrotropic-Tropical and subtropical floodplain rivers and wetland complexes	291051	0.956869	0.167741	-0.129746	0.219291	Ecoregion	-
559	Lake Malawi	Afrotropic-Large lakes	111632	0.972374	0.0639377	-44.6086	25.3728	Ecoregion	-
560	Zambezian Highveld	Afrotropic-Tropical and subtropical upland rivers	212059	0.974776	0.136146	0.270429	0.211575	Ecoregion	-
561	Lower Zambezi	Afrotropic-Tropical and subtropical floodplain rivers and wetland complexes	121343	0.95928	0.144088	0.250951	0.223416	Ecoregion	-
562	Mulanje	Afrotropic-Montane freshwaters	9576	0.989195	0.0533985	-0.123837	0.300662	Realm-Major Habitat Types	No data for this ecoregion
563	Eastern Zimbabwe Highlands	Afrotropic-Montane freshwaters	53130.3	0.971957	0.135705	-0.0561566	0.216937	Ecoregion	-
564	Coastal East Africa	Afrotropic-Tropical and subtropical coastal rivers	753240	0.939526	0.093708	-0.225891	0.362188	Ecoregion	-
565	Lake Rukwa	Afrotropic-Large lakes	79610.1	0.908608	0.13474	-12.9238	8.66436	Ecoregion	-
566	Southern Eastern Rift	Afrotropic-Xeric freshwaters and endorheic (closed) basins	159492	0.915669	0.377893	0.111479	0.131736	Ecoregion	-
567	Tana, Athi & Coastal Drainages	Afrotropic-Tropical and subtropical coastal rivers	172767	0.960439	0.144875	0.0767707	0.228972	Ecoregion	-
568	Pangani	Afrotropic-Tropical and subtropical coastal rivers	55959.2	0.951447	0.217261	-0.0421464	0.0264444	Ecoregion	-
569	Okavango	Afrotropic-Tropical and subtropical floodplain rivers and wetland complexes	174223	0.920698	0.231577	-0.350445	0.107816	Ecoregion	-
570	Kalahari	Afrotropic-Xeric freshwaters and endorheic (closed) basins	443685	0.942051	0.198076	-0.826034	0.123768	Ecoregion	-
571	Southern Kalahari	Afrotropic-Xeric freshwaters and endorheic (closed) basins	454454	0.916703	0.137149	-8.95492	7.01862	Ecoregion	-
572	Western Orange	Afrotropic-Xeric freshwaters and endorheic (closed) basins	65490.4	0.947583	0.172053	0.07855	0.248821	Ecoregion	-
573	Karoo	Afrotropic-Xeric freshwaters and endorheic (closed) basins	183360	0.840692	0.213583	-0.210612	0.491805	Ecoregion	-
574	Drakensberg - Maloti Highlands	Afrotropic-Montane freshwaters	49118.4	0.989195	0.0533985	-0.123837	0.300662	Realm-Major Habitat Types	No data for this ecoregion
575	Southern Temperate Highveld	Afrotropic-Temperate upland rivers	555760	0.993808	0.0529084	0.470205	0.253074	Ecoregion	-
576	Zambezian Lowveld	Afrotropic-Tropical and subtropical coastal rivers	531615	0.976626	0.0912635	0.630482	0.413041	Ecoregion	-
577	Amatolo - Winterberg Highlands	Afrotropic-Montane freshwaters	11812.8	0.962763	0.128917	0.0286147	0.165291	Ecoregion	-
578	Cape Fold	Afrotropic-Temperate coastal rivers	148877	0.993192	0.0599436	0.796939	0.363322	Ecoregion	-
579	Western Madagascar	Afrotropic-Xeric freshwaters and endorheic (closed) basins	232175	0.955521	0.18459	-0.143831	0.0429018	Ecoregion	-
580	Northwestern Madagascar	Afrotropic-Tropical and subtropical floodplain rivers and wetland complexes	152414	0.93569	0.195103	-0.288634	0.132497	Ecoregion	-
581	Madagascar Eastern Highlands	Afrotropic-Montane freshwaters	132463	0.962219	0.145551	-0.27439	0.0712303	Ecoregion	-
582	Southern Madagascar	Afrotropic-Xeric freshwaters and endorheic (closed) basins	46791.9	0.818808	0.386397	-0.495422	0.244632	Ecoregion	-
583	Madagascar Eastern Lowlands	Afrotropic-Tropical and subtropical coastal rivers	31484.5	0.911077	0.29055	-0.0912456	0.079081	Ecoregion	-
584	Comoros - Mayotte	Afrotropic-Oceanic Islands	2265.8	0.979886	0.107069	1.13684	0.0927492	Realm-Major Habitat Types	No data for this ecoregion
585	Seychelles	Afrotropic-Oceanic Islands	343.2	0.979886	0.107069	1.13684	0.0927492	Realm-Major Habitat Types	No data for this ecoregion
586	Mascarenes	Afrotropic-Oceanic Islands	4681.5	0.979886	0.107069	1.13684	0.0927492	Ecoregion	-
587	S. Tome & Principe - Annobon	Afrotropic-Tropical and subtropical coastal rivers	1110.1	0.97195	0.0839581	-0.0288461	0.360061	Realm-Major Habitat Types	No data for this ecoregion
601	Irgyz -Turgai	Palearctic-Xeric freshwaters and endorheic (closed) basins	245649	0.951215	0.0894398	-0.221032	0.865592	Realm-Major Habitat Types	No data for this ecoregion
602	Ob	Palearctic-Polar freshwaters	3.41358e+06	0.976482	0.121585	0.362161	0.179771	Ecoregion	-
603	Upper Irtysh	Palearctic-Temperate upland rivers	257229	0.988338	0.0716192	0.535523	0.198275	Realm-Major Habitat Types	No data for this ecoregion
604	Chuya	Palearctic-Montane freshwaters	27363.5	0.74908	0.547328	0.147562	0.044618	Ecoregion	-
605	Yenisei	Palearctic-Polar freshwaters	2049511	0.987358	0.0957189	-0.590903	0.248415	Ecoregion	-
606	Lake Baikal	Palearctic-Large lakes	572466	0.865707	0.262628	-0.359263	0.81776	Ecoregion	-
607	Taimyr	Palearctic-Polar freshwaters	828911	0.989745	0.113221	-1.0219	0.0612015	Ecoregion	-
608	Lena	Palearctic-Polar freshwaters	3.2609e+06	0.783503	0.425994	-1.4685	0.0653917	Ecoregion	-
609	Kolyma	Palearctic-Polar freshwaters	1.23687e+06	0.932735	0.149476	0.867926	0.816375	Realm-Major Habitat Types	Only 2 pairs of PDF-N concentration data
610	Anadyr	Palearctic-Polar freshwaters	315214	0.974681	0.125695	-0.511737	0.102041	Ecoregion	-
611	East Chukotka	Palearctic-Polar freshwaters	151478	0.932735	0.149476	0.867926	0.816375	Realm-Major Habitat Types	Only 3 pairs of PDF-N concentration data
612	Koryakia	Palearctic-Temperate coastal rivers	260893	0.996334	0.0323411	0.592673	0.34948	Realm-Major Habitat Types	Only 2 pairs of PDF-N concentration data
613	Kamchatka & Northern Kurils	Palearctic-Temperate coastal rivers	208552	0.838585	0.339553	-0.363187	0.127088	Ecoregion	-
614	Okhotsk Coast	Palearctic-Temperate coastal rivers	249851	0.972649	0.19171	-0.322573	0.0994854	Ecoregion	-
615	Coastal Amur	Palearctic-Temperate coastal rivers	112260	0.996334	0.0323411	0.592673	0.34948	Realm-Major Habitat Types	Only 1 pair of PDF-N concentration data
616	Lower Amur	Palearctic-Temperate floodplain rivers and wetlands	459996	0.993364	0.0563749	-2.21532	1.50855	Ecoregion	-
617	Middle Amur	Palearctic-Temperate upland rivers	488744	0.988338	0.0716192	0.535523	0.198275	Realm-Major Habitat Types	Only 3 pairs of PDF-N concentration data
618	Argun	Palearctic-Temperate upland rivers	346396	0.944231	0.240995	0.413225	0.154685	Ecoregion	-
619	Shilka (Amur)	Palearctic-Temperate upland rivers	232669	0.979809	0.164701	0.389957	0.0784217	Ecoregion	-
620	Songhua Jiang	Palearctic-Temperate floodplain rivers and wetlands	555204	0.995944	0.0355223	0.89147	0.387063	Realm-Major Habitat Types	Only 1 pair of PDF-N concentration data
621	Inner Mongolia Endorheic Basins	Palearctic-Xeric freshwaters and endorheic (closed) basins	1.07312e+06	0.880676	0.258347	0.851242	0.816848	Ecoregion	-
622	Western Mongolia	Palearctic-Xeric freshwaters and endorheic (closed) basins	475218	0.978463	0.139065	0.215793	0.123576	Ecoregion	-
623	Dzungaria	Palearctic-Xeric freshwaters and endorheic (closed) basins	528737	0.991551	0.0663012	-0.65156	29.3477	Ecoregion	-
624	Balkash - Alakul	Palearctic-Xeric freshwaters and endorheic (closed) basins	482784	0.980398	0.107248	0.396286	0.222553	Ecoregion	-
625	Tarim	Palearctic-Xeric freshwaters and endorheic (closed) basins	1.13254e+06	0.907905	0.17946	0.298952	0.538373	Ecoregion	-
626	Lower & Middle Syr Darya	Palearctic-Temperate upland rivers	474960	0.988338	0.0716192	0.535523	0.198275	Realm-Major Habitat Types	No data for this ecoregion
627	Lake Issyk Kul - Upper Chu	Palearctic-Large lakes	52479.5	0.778733	0.206151	-2.83066	2.28631	Realm-Major Habitat Types	No data for this ecoregion
628	Northern Central Asian Highlands	Palearctic-Temperate upland rivers	216316	0.988338	0.0716192	0.535523	0.198275	Realm-Major Habitat Types	Only 1 pair of PDF-N concentration data
629	Aral Sea Drainages	Palearctic-Large lakes	434128	0.852941	0.372678	0.131123	0.0237827	Ecoregion	-
630	Middle Amu Darya	Palearctic-Temperate upland rivers	429125	0.988338	0.0716192	0.535523	0.198275	Realm-Major Habitat Types	Only 1 pair of PDF-N concentration data
631	Upper Amu Darya	Palearctic-Xeric freshwaters and endorheic (closed) basins	468662	0.982683	0.118407	0.387773	0.168756	Ecoregion	-
632	Qaidan	Palearctic-Temperate upland rivers	283966	0.92901	0.319355	0.356086	0.0140428	Ecoregion	-
633	Upper Huang He	Palearctic-Montane freshwaters	177358	0.952232	0.180951	0.480078	0.226358	Ecoregion	-
634	Upper Huang He Corridor	Palearctic-Montane freshwaters	116962	0.903538	0.256534	0.740886	0.246433	Ecoregion	-
635	Huang He Great Bend	Palearctic-Temperate floodplain rivers and wetlands	172706	0.995944	0.0355223	0.89147	0.387063	Realm-Major Habitat Types	No data for this ecoregion
636	Lower Huang He	Palearctic-Temperate floodplain rivers and wetlands	785698	0.989577	0.106658	1.08618	0.141148	Ecoregion	-
637	Liao He	Palearctic-Temperate floodplain rivers and wetlands	280478	0.995944	0.0355223	0.89147	0.387063	Realm-Major Habitat Types	Only 2 pairs of PDF-N concentration data
638	Eastern Yellow Sea Drainages	Palearctic-Temperate coastal rivers	164624	0.979602	0.103756	0.951191	0.202228	Ecoregion	-
639	Southeastern Korean Peninsula	Palearctic-Temperate coastal rivers	55359.7	0.985625	0.0944204	0.734661	0.135739	Ecoregion	-
640	Hamgyong - Sanmaek	Palearctic-Temperate coastal rivers	62731.3	0.843204	0.286226	0.317617	0.127473	Ecoregion	-
641	Sakhalin, Hokkaido, & Sikhote - Alin Coast	Palearctic-Temperate coastal rivers	270366	0.939523	0.184975	0.0214628	0.173276	Ecoregion	-
642	Honshu - Shikoku - Kyushu	Palearctic-Temperate coastal rivers	295993	0.979738	0.0738146	0.371547	0.310328	Ecoregion	-
643	Biwa Ko	Palearctic-Large lakes	3456	0.778733	0.206151	-2.83066	2.28631	Realm-Major Habitat Types	No data for this ecoregion
701	Baluchistan	Palearctic-Xeric freshwaters and endorheic (closed) basins	463489	0.937597	0.154591	-1.16726	0.514897	Ecoregion	-
702	Helmand - Sistan	Palearctic-Xeric freshwaters and endorheic (closed) basins	360672	0.970476	0.147725	-0.0751027	0.194615	Ecoregion	-
703	Lower & Middle Indus	Indo-Malay-Tropical and subtropical floodplain rivers and wetland complexes	898631	0.960161	0.138526	-0.099846	0.266191	Ecoregion	-
704	Yaghistan	Palearctic-Montane freshwaters	58716.2	0.971313	0.116497	0.353598	0.220249	Realm-Major Habitat Types	Only 3 pairs of PDF-N concentration data
705	Indus Himalayan Foothills	Palearctic-Montane freshwaters	224295	0.957931	0.173954	0.400759	0.14726	Ecoregion	-
706	Upper Indus	Palearctic-Montane freshwaters	178633	0.971313	0.116497	0.353598	0.220249	Realm-Major Habitat Types	Only 3 pairs of PDF-N concentration data
707	Tibetan Plateau Endorheic Drainages	Palearctic-Xeric freshwaters and endorheic (closed) basins	620464	0.84875	0.276499	-0.390962	0.156006	Ecoregion	-
708	Narmada-Tapti	Indo-Malay-Tropical and subtropical floodplain rivers and wetland complexes	267475	0.887889	0.270287	0.336862	0.200881	Ecoregion	-
709	Ganges Delta & Plain	Indo-Malay-Tropical and subtropical floodplain rivers and wetland complexes	1.06597e+06	0.966641	0.123948	0.430295	0.25956	Ecoregion	-
710	Ganges Himalayan Foothills	Indo-Malay-Montane freshwaters	171738	0.886473	0.247098	0.514473	0.214359	Ecoregion	-
711	Upper Brahmaputra	Palearctic-Tropical and subtropical upland rivers	289971	0.929755	0.175598	0.0711055	0.430872	Ecoregion	-
712	Middle Brahmaputra	Indo-Malay-Tropical and subtropical upland rivers	185980	0.868863	0.219607	0.0794536	0.218257	Ecoregion	-
713	Northern Deccan Plateau	Indo-Malay-Tropical and subtropical floodplain rivers and wetland complexes	558608	0.956478	0.140232	0.196756	0.219305	Ecoregion	-
714	Southern Deccan Plateau	Indo-Malay-Tropical and subtropical floodplain rivers and wetland complexes	321690	0.996983	0.0391657	-0.395129	0.0493783	Ecoregion	-
715	Western Ghats	Indo-Malay-Tropical and subtropical coastal rivers	154255	0.969862	0.147114	0.288301	0.17342	Ecoregion	-
716	Southeastern Ghats	Indo-Malay-Tropical and subtropical coastal rivers	165358	0.923066	0.245741	0.636558	0.348811	Ecoregion	-
717	Sri Lanka Dry Zone	Indo-Malay-Tropical and subtropical coastal rivers	50534.3	0.954333	0.138656	-0.317272	0.216422	Ecoregion	-
718	Sri Lanka Wet Zone	Indo-Malay-Tropical and subtropical coastal rivers	16372.1	0.88389	0.170991	0.0100877	0.114861	Ecoregion	-
719	Chin Hills - Arakan Coast	Indo-Malay-Tropical and subtropical coastal rivers	115639	0.922363	0.244788	-0.00489612	0.278866	Ecoregion	-
720	Sitang - Irawaddy	Indo-Malay-Tropical and subtropical floodplain rivers and wetland complexes	460941	0.978464	0.0884612	-0.221397	0.161141	Ecoregion	-
721	Upper Salween	Palearctic-Tropical and subtropical upland rivers	142241	0.901154	0.218655	0.178268	0.0843625	Ecoregion	-
722	Lower & Middle Salween	Indo-Malay-Tropical and subtropical floodplain rivers and wetland complexes	201211	0.969519	0.141614	-0.000247079	0.0756654	Ecoregion	-
723	Inle Lake	Indo-Malay-Montane freshwaters	688.2	0.942398	0.126859	0.0536963	0.524183	Realm-Major Habitat Types	No data for this ecoregion
724	Upper Lancang (Mekong)	Palearctic-Tropical and subtropical upland rivers	129551	0.947581	0.192508	0.344838	0.0698147	Ecoregion	-
725	Er Hai	Palearctic-Montane freshwaters	5891.8	0.971313	0.116497	0.353598	0.220249	Realm-Major Habitat Types	No data for this ecoregion
726	Lower Lancang (Mekong)	Indo-Malay-Tropical and subtropical floodplain rivers and wetland complexes	195481	0.975467	0.126926	0.266121	0.0937549	Ecoregion	-
727	Khorat Plateau (Mekong)	Indo-Malay-Tropical and subtropical upland rivers	223517	0.936112	0.205342	-0.0201043	0.117716	Ecoregion	-
728	Kratie - Stung Treng (Mekong)	Indo-Malay-Tropical and subtropical floodplain rivers and wetland complexes	108965	0.964753	0.264285	-0.106454	0.0342738	Ecoregion	-
729	Mekong Delta	Indo-Malay-large river deltas	185822	0.916257	0.241748	-0.0506357	0.170029	Ecoregion	-
730	Southern Annam	Indo-Malay-Tropical and subtropical coastal rivers	71729.3	0.946194	0.166853	0.189179	0.256445	Ecoregion	-
731	Eastern Gulf of Thailand Drainages	Indo-Malay-Tropical and subtropical coastal rivers	34075.8	0.893494	0.25316	-0.380187	0.138112	Ecoregion	-
732	Chao Phraya	Indo-Malay-Tropical and subtropical floodplain rivers and wetland complexes	168640	0.992763	0.0644058	0.0821642	0.129602	Ecoregion	-
733	Mae Khlong	Indo-Malay-Tropical and subtropical floodplain rivers and wetland complexes	51028.4	0.973131	0.0990271	-0.386643	0.30223	Ecoregion	-
734	Malay Peninsula Eastern Slope	Indo-Malay-Tropical and subtropical coastal rivers	149640	0.940547	0.189995	-0.11331	0.149314	Ecoregion	-
735	Northern Central Sumatra - Western Malaysia	Indo-Malay-Tropical and subtropical coastal rivers	97718.1	0.966036	0.12939	-0.0724935	0.188078	Ecoregion	-
736	Aceh	Indo-Malay-Tropical and subtropical coastal rivers	62200.3	0.895806	0.242086	0.109276	0.23967	Ecoregion	-
737	Indian Ocean Slope of Sumatra & Java	Indo-Malay-Tropical and subtropical coastal rivers	116178	0.992788	0.0760186	0.0249199	0.188096	Ecoregion	-
738	Southern Central Sumatra	Indo-Malay-Tropical and subtropical coastal rivers	163884	0.858384	0.254828	0.0357081	0.276066	Ecoregion	-
739	Southern Sumatra - Western Java	Indo-Malay-Tropical and subtropical coastal rivers	167141	0.957341	0.148074	0.0519279	0.120374	Ecoregion	-
740	Central & Eastern Java	Indo-Malay-Tropical and subtropical coastal rivers	63547.8	0.909459	0.14659	-0.120528	0.165172	Ecoregion	-
741	Kapuas	Indo-Malay-Tropical and subtropical coastal rivers	116055	0.841508	0.205707	-0.718929	0.098884	Ecoregion	-
742	Northwestern Borneo	Indo-Malay-Tropical and subtropical coastal rivers	109739	0.948498	0.150309	-0.563881	0.170487	Ecoregion	-
743	Borneo Highlands	Indo-Malay-Montane freshwaters	150111	0.852038	0.230145	-0.747871	0.0570039	Ecoregion	-
744	Northeastern Borneo	Indo-Malay-Tropical and subtropical coastal rivers	72997.2	0.949922	0.151255	-0.253643	0.164115	Ecoregion	-
745	Eastern Borneo	Indo-Malay-Tropical and subtropical coastal rivers	107685	0.933783	0.185337	-0.606377	0.137754	Ecoregion	-
746	Southeastern Borneo	Indo-Malay-Tropical and subtropical coastal rivers	191318	0.908989	0.193851	-0.463836	0.12888	Ecoregion	-
747	Malukku	Australasia-Tropical and subtropical coastal rivers	69671.3	0.961091	0.157526	-0.259707	0.0560931	Ecoregion	-
748	Lesser Sunda Islands	Australasia-Tropical and subtropical coastal rivers	93598.6	0.906697	0.243438	0.358677	0.203413	Ecoregion	-
749	Sulawesi	Australasia-Tropical and subtropical coastal rivers	184266	0.948851	0.168798	-0.203186	0.0909762	Ecoregion	-
750	Malili Lakes	Australasia-Montane freshwaters	2838.3	0.951939	0.119925	-0.46039	0.237445	Realm-Major Habitat Types	No data for this ecoregion
751	Lake Poso	Australasia-Montane freshwaters	1933.3	0.951939	0.119925	-0.46039	0.237445	Realm-Major Habitat Types	No data for this ecoregion
752	Mindanao	Indo-Malay-Tropical and subtropical coastal rivers	100061	0.808187	0.233956	0.0714189	0.247872	Ecoregion	-
753	Lake Lanao	Indo-Malay-Montane freshwaters	1649.7	0.942398	0.126859	0.0536963	0.524183	Realm-Major Habitat Types	No data for this ecoregion
755	Northern Philippine Islands	Indo-Malay-Tropical and subtropical coastal rivers	179704	0.961842	0.162033	0.392349	0.189166	Ecoregion	-
756	Palawan - Busuanga - Mindoro	Indo-Malay-Tropical and subtropical coastal rivers	26253.6	0.889355	0.291729	0.181651	0.192246	Ecoregion	-
757	Western Taiwan	Indo-Malay-Tropical and subtropical coastal rivers	26397.9	0.950038	0.148981	0.815412	0.299812	Ecoregion	-
758	Eastern Taiwan	Indo-Malay-Tropical and subtropical coastal rivers	10398.3	0.949595	0.206806	0.262398	0.214423	Ecoregion	-
759	Hainan	Indo-Malay-Tropical and subtropical coastal rivers	34537.2	0.987261	0.0866606	0.19799	0.201008	Ecoregion	-
760	Northern Annam	Indo-Malay-Tropical and subtropical coastal rivers	37260	0.953567	0.178378	0.0265158	0.147509	Ecoregion	-
761	Song Hong	Indo-Malay-Tropical and subtropical floodplain rivers and wetland complexes	201572	0.953038	0.183257	0.422969	0.0793086	Ecoregion	-
762	Yunnan Lakes	Palearctic-Montane freshwaters	4987.5	0.971313	0.116497	0.353598	0.220249	Realm-Major Habitat Types	No data for this ecoregion
763	Xi Yiang	Indo-Malay-Tropical and subtropical floodplain rivers and wetland complexes	517090	0.956753	0.136658	0.575634	0.189566	Ecoregion	-
764	Upper Yangtze	Palearctic-Temperate upland rivers	491934	0.960518	0.128789	0.315729	0.154873	Ecoregion	-
765	Middle Yangtze	Palearctic-Temperate upland rivers	518407	0.952516	0.134384	0.434009	0.127258	Ecoregion	-
766	Lower Yangtze	Palearctic-Temperate floodplain rivers and wetlands	1101454	0.961346	0.137981	0.313601	0.16242	Ecoregion	-
767	Coastal Fujian - Zeijang	Indo-Malay-Tropical and subtropical coastal rivers	200059	0.991185	0.0751756	0.732326	0.123297	Ecoregion	-
768	Andaman Islands	Indo-Malay-Oceanic Islands	6532.7	0.669163	0.51598	0.135925	0.153486	Ecoregion	-
769	Nicobar Islands	Indo-Malay-Oceanic Islands	1936.1	0.669163	0.51598	0.135925	0.153486	Realm-Major Habitat Types	No data for this ecoregion
801	Southwestern Australia	Australasia-Temperate coastal rivers	143332	0.988965	0.0854926	0.55002	0.193219	Ecoregion	-
802	Pilbara	Australasia-Xeric freshwaters and endorheic (closed) basins	533508	0.95048	0.181485	-0.223954	0.173579	Ecoregion	-
803	Kimberley	Australasia-Tropical and subtropical coastal rivers	198344	0.96386	0.140986	-0.113244	0.167671	Ecoregion	-
804	Paleo	Australasia-Xeric freshwaters and endorheic (closed) basins	2259681	0.967567	0.129496	-0.115196	0.393928	Ecoregion	-
805	Arafura - Carpentaria	Australasia-Tropical and subtropical coastal rivers	1.10887e+06	0.984313	0.0865147	0.162047	0.216007	Ecoregion	-
806	Lake Eyre Basin	Australasia-Xeric freshwaters and endorheic (closed) basins	1.66402e+06	0.922705	0.167779	-0.891193	0.301281	Ecoregion	-
807	Eastern Coastal Australia	Australasia-Temperate coastal rivers	561062	0.988174	0.0656764	0.742184	0.565049	Ecoregion	-
808	Murray - Darling	Australasia-Temperate floodplain rivers and wetlands	1.11096e+06	0.952963	0.137025	0.737131	0.350551	Ecoregion	-
809	Bass Strait Drainages	Australasia-Temperate coastal rivers	100309	0.89382	0.238547	1.00499	0.419651	Ecoregion	-
810	Southern Tasmania	Australasia-Temperate coastal rivers	37086.5	0.907663	0.211317	0.122329	0.181255	Ecoregion	-
811	New Zealand	Australasia-Temperate coastal rivers	272725	0.990916	0.057107	0.402372	0.403361	Ecoregion	-
812	Vogelkop - Bomberai	Australasia-Tropical and subtropical coastal rivers	105302	0.987969	0.079717	-0.408793	0.181191	Ecoregion	-
813	New Guinea North Coast	Australasia-Montane freshwaters	227122	0.954522	0.118335	-0.43505	0.230056	Ecoregion	-
814	New Guinea Central Mountains	Australasia-Montane freshwaters	126918	0.876747	0.239312	-0.595782	0.151661	Ecoregion	-
815	Southwest New Guinea - Trans-Fly Lowland	Australasia-Tropical and subtropical coastal rivers	289729	0.988523	0.0687249	-0.406024	0.224119	Ecoregion	-
816	Papuan Peninsula	Australasia-Tropical and subtropical coastal rivers	87442.8	0.972382	0.12445	-0.222367	0.169394	Ecoregion	-
817	Bismarck Archipelago	Australasia-Tropical and subtropical coastal rivers	51318.2	0.749668	0.348845	0.0440663	0.452686	Ecoregion	-
818	Solomon Islands	Australasia-Tropical and subtropical coastal rivers	39962.7	0.921219	0.224631	-0.329047	0.0763507	Ecoregion	-
819	Vanuatu	Oceania-Oceanic Islands	12203.3	0.975874	0.100839	-0.123446	0.217826	Ecoregion	-
820	New Caledonia	Australasia-Tropical and subtropical coastal rivers	19713.3	0.92311	0.207782	0.25161	0.213549	Ecoregion	-
821	Fiji	Oceania-Oceanic Islands	20237.7	0.964982	0.156422	-0.0402835	0.110676	Ecoregion	-
822	Wallis - Futuna	Oceania-Oceanic Islands	192	0.985986	0.0823198	0.0241819	0.191453	Realm-Major Habitat Types	No data for this ecoregion
823	Samoas	Oceania-Oceanic Islands	3244.8	0.946939	0.283704	0.853455	0.101637	Ecoregion	-
824	Society Islands	Oceania-Oceanic Islands	1832.3	0.985986	0.0823198	0.0241819	0.191453	Realm-Major Habitat Types	No data for this ecoregion
825	Tubuai Islands	Oceania-Oceanic Islands	202.7	0.985986	0.0823198	0.0241819	0.191453	Realm-Major Habitat Types	No data for this ecoregion
826	Marquesas Islands	Oceania-Oceanic Islands	1257.6	0.985986	0.0823198	0.0241819	0.191453	Realm-Major Habitat Types	No data for this ecoregion
827	Rapa	Oceania-Oceanic Islands	187.4	0.985986	0.0823198	0.0241819	0.191453	Realm-Major Habitat Types	No data for this ecoregion
828	Hawaiian Islands	Oceania-Oceanic Islands	17210.3	0.970941	0.115737	0.10616	0.23394	Ecoregion	-
829	East Caroline Islands	Oceania-Oceanic Islands	649.9	0.985986	0.0823198	0.0241819	0.191453	Realm-Major Habitat Types	No data for this ecoregion
830	West Caroline Islands	Oceania-Oceanic Islands	800.8	0.985986	0.0823198	0.0241819	0.191453	Realm-Major Habitat Types	No data for this ecoregion
